# Supplementary material for: Tunneling Atomic Force Microscopy Analysis of Supramolecular Self-Responsive Nanocomposites
Source: Polymers (Basel). 2021 Apr 26;13(9):1401. doi: 10.3390/polym13091401 (PMC8123594; doi:10.3390/polym13091401)
Supplement: Supplementary file 1 [file polymers-13-01401-s001.zip]

Archive with 1 entries (1 files):
- polymers-1163614-supplementary.pdf
